# Supplementary material for: Health-related quality of life and tuberculosis: a longitudinal cohort study
Source: Health Qual Life Outcomes. 2015 May 27;13:65. doi: 10.1186/s12955-015-0250-4 (PMC4443601; doi:10.1186/s12955-015-0250-4)
Supplement: Additional file 1: Table S1. — Clinical characteristics at the initial interview by participant group and sex. Data describes diagnostic test results, measures of disease severity, treatment regimens, and treatment administration, stratified by participant group and sex. [file 12955_2015_250_MOESM1_ESM.xls]

## Sheet: Book1
Additional file 1 Clinical characteristics at the initial interview by participant group and sex (N=263)
CHARACTERISTICS	TREATED FOR TUBERCULOSIS DISEASE			TREATED FOR LATENT TUBERCULOSIS INFECTION			SCREENED FOR TUBERCULOSIS BUT HEALTHY AND UNTREATED
	Total (%)	Men (%)	Women (%)	Total (%)	Men (%)	Women (%)	Total (%)	Men (%)	Women (%)
Sample size	48 (18)	27 (56)	21 (44)	105 (40)	45 (43)	60 (57)	110 (42)	50 (45)	60 (55)
Tuberculin Skin Test Results
Performed	22 (46)	10 (37)	12 (57)	105 (100)	45 (45)	60 (100)	72 (65)	30 (60)	42 (70)
Mean induration - millimeters	0	0	6	17	20	16	15	15	15
Not performed	24 (50)	16 (59)	8 (38)	0 (0)	0 (0)	0 (0)	14 (13)	8 (16)	6 (10)
Unknown	2 (4)	1 (4)	1 (5)	0 (0)	0 (0)	0 (0)	24 (22)	12 (24)	12 (20)
Chest Radiography Results
Normal	2 (4)	1 (4)	1 (5)	66 (63)	25 (56)	41 (68)	79 (72)	34 (68)	45 (75)
Abnormal parenchyma, non-cavitary	22 (46)	11 (41)	11 (52)	20 (19)	11 (24)	9 (15)	5 (5)	1 (2)	4 (7)
Cavitary	13 (27)	7 (26)	6 (29)	0 (0)	0 (0)	0 (0)	0 (0)	0 (0)	0 (0)
Other	5 (10)	3 (11)	2 (10)	1 (1)	1 (2)	0 (0)	1 (1)	0 (0)	1 (2)
Unknown	6 (13)	5 (19)	1 (5)	18 (17)	8 (18)	10 (17)	25 (23)	15 (30)	10 (17)
Acid-fast Bacilli Test Results
Any smear-positive	12 (25)	7 (26)	5 (24)	0 (0)	0 (0)	0 (0)	0 (0)	0 (0)	0 (0)
1+	1 (2)	0 (0)	1 (5)	NA	NA	NA	NA	NA	NA
2+	1 (2)	0 (0)	1 (5)	NA	NA	NA	NA	NA	NA
3+	1 (2)	1 (4)	0 (0)	NA	NA	NA	NA	NA	NA
4+	3 (6)	2 (7)	1 (5)	NA	NA	NA	NA	NA	NA
Unknown	6 (13)	4 (15)	2 (10)	NA	NA	NA	NA	NA	NA
All smears negative	31 (65)	15 (56)	16 (76)	19 (18)	11 (24)	8 (13)	1 (1)	1 (2)	0 (0)
No smear done	0 (0)	0 (0)	0 (0)	86 (82)	34 (76)	52 (87)	87 (79)	37 (74)	50 (83)
Unknown	5 (10)	5 (19)	0 (0)	0 (0)	0 (0)	0 (0)	22 (20)	12 (24)	10 (17)
Culture Results
Any culture positive	36 (75)	20 (74)	16 (76)	0 (0)	0 (0)	0 (0)	0 (0)	0 (0)	0 (0)
All cultures negative	6 (13)	3 (11)	3 (14)	17 (16)	10 (22)	7 (12)	0 (0)	0 (0)	0 (0)
No culture done	2 (4)	0 (0)	2 (10)	88 (84)	35 (78)	53 (88)	88 (80)	38 (76)	50 (83)
Unknown	4 (8)	4 (15)	0 (0)	0 (0)	0 (0)	0 (0)	22 (20)	12 (24)	10 (17)
Drug Sensitivity Test Results
Any culture resistant to any TB drugs	2 (4)	2 (7)	0 (0)	NA	NA	NA	NA	NA	NA
Isoniazid resistant	2 (4)	2 (7)	NA	NA	NA	NA	NA	NA	NA
Specimen Source
Sputum	12 (25)	8 (30)	4 (19)	0 (0)	0 (0)	0 (0)	0 (0)	0 (0)	0 (0)
Bronchoalveolar lavage	2 (4)	0 (0)	2 (10)	NA	NA	NA	NA	NA	NA
Pleural biopsy/fluid	2 (4)	1 (4)	1 (5)	NA	NA	NA	NA	NA	NA
Other	4 (8)	3 (11)	1 (5)	NA	NA	NA	NA	NA	NA
Unknown	4 (8)	4 (15)	0 (0)	NA	NA	NA	NA	NA	NA
Site of Disease
Pulmonary	40 (83)	21 (78)	19 (90)	NA	NA	NA	NA	NA	NA
Pleural	4 (8)	3 (11)	1 (5)	NA	NA	NA	NA	NA	NA
Lymph node	2 (4)	1 (4)	1 (5)	NA	NA	NA	NA	NA	NA
Other	7 (15)	3 (11)	4 (19)	NA	NA	NA	NA	NA	NA
TB Treatment Regimen
Isoniazid	46 (96)	25 (93)	21 (100)	94 (90)	39 (87)	55 (92)	NA	NA	NA
Rifampin	48 (100)	27 (100)	21 (100)	10 (10)	6 (13)	4 (7)	NA	NA	NA
Pyrazinamide	48 (100)	27 (100)	21 (100)	0 (0)	0 (0)	0 (0)	NA	NA	NA
Ethambutol	48 (100)	27 (100)	21 (100)	0 (0)	0 (0)	0 (0)	NA	NA	NA
Streptomycin	1 (2)	0 (0)	1 (5)	0 (0)	0 (0)	0 (0)	NA	NA	NA
Other‡	9 (19)	4 (15)	5 (24)	0 (0)	0 (0)	0 (0)	NA	NA	NA
Mode of TB Medication Administration
Self-medication	28 (58)	15 (56)	13 (62)	105 (100)	45 (100)	60 (100)	NA	NA	NA
Directly observed therapy	20 (42)	12 (44)	8 (38)	0 (0)	0 (0)	0 (0)	NA	NA	NA
Hospitalized for TB	22 (46)	13 (48)	9 (43)	0 (0)	0 (0)	0 (0)	NA	NA	NA
Median duration of hospital stay - days	14	11	13	NA	NA	NA	NA	NA	NA
Other medications‡	29 (60)	16 (59)	13 (62)	10 (10)	2 (4)	8 (13)	6 (5)	2 (4)	4 (7)
Other health problems‡	32 (67)	12 (44)	20 (95)	32 (30)	12 (27)	20 (33)	13 (12)	4 (8)	9 (15)
‡ Medications and conditions reported for the entire sample. Each patient may have received more than one medication or condition. Percentages are the proportions of the total number of the reported medications or conditions; percentages of the participant sub-groups are the proportions of the total number of reported medications or conditions for the given group.
NA indicates data are not applicable.
