# Supplementary material for: Health-related quality of life and tuberculosis: a longitudinal cohort study
Source: Health Qual Life Outcomes. 2015 May 27;13:65. doi: 10.1186/s12955-015-0250-4 (PMC4443601; doi:10.1186/s12955-015-0250-4)
Supplement: Additional file 4: Table S4. — Mean physical functioning scores and effect sizes at each follow-up visit by participant group and sex (N = 258). Mean SF-36 physical functioning scores and standard deviations reported at each visit, stratified by participant group and sex. Two effect size measures were calculated for each stratum: (1) the effect size between mean scores from baseline to each follow-up visit, and (2) the effect size between mean scores from a given visit to the next consecutive visit. [file 12955_2015_250_MOESM4_ESM.xls]

## Sheet: Book1
Additional file 4 Mean physical functioning scores and effect sizes at each follow-up visit by participant group and sex (N = 258)
VISIT	CATEGORIES OF PARTICIPANTS BY SEX	TREATED FOR TUBERCULOSIS DISEASE					TREATED FOR LATENT TUBERCULOSIS INFECTION					SCREENED FOR TUBERCULOSIS BUT HEALTHY AND UNTREATED
		n	%	Mean Score (Standard Deviation)	Effect Size1 a	Effect Size2 b	n	%	Mean Score (Standard Deviation)	Effect Size1 a	Effect Size2 b	n	%	Mean Score (Standard Deviation)	Effect Size1 a	Effect Size2 b
Baseline	Total	47	--	76.6 (23.8)	--	--	103	--	94.8 (11.8)	--	--	108	--	96.4 (7.4)	--	--
	Men	27	57	78.3 (24.2)	--	--	43	42	97.0 (6.7)	--	--	49	45	97.8 (4.2)	--	--
	Women	20	43	74.3 (23.6)	--	--	60	58	93.2 (14.3)	--	--	59	55	95.3 (9.1)	--	--
1 month	Total	46	--	79.9 (25.2)	0.1	--	78	--	93.8 (13.1)	-0.1	--	90	--	94.6 (12.3)	-0.2	--
	Men	25	54	78.2 (27.9)	0	--	31	40	96.9 (6.5)	0	--	43	48	94.5 (16.1)	-0.3	--
	Women	21	46	81.9 (22.1)	0.3	--	47	60	91.7 (15.8)	-0.1	--	47	52	94.6 (7.5)	-0.1	--
2 months	Total	45	--	87.4 (19.0)	0.5	0.3	71	--	95.2 (11.2)	0	0.1	87	--	97.4 (5.2)	0.2	0.3
	Men	26	58	85.6 (21.4)	0.3	0.3	31	44	96.5 (7.9)	-0.1	-0.1	40	46	98.5 (3.4)	0.2	0.3
	Women	19	42	90.0 (15.3)	0.8	0.4	40	56	94.3 (13.3)	0.1	0.2	47	54	96.4 (6.1)	0.1	0.3
4 months	Total	40	--	90.1 (19.9)	0.6	0.1	68	--	94.3 (11.5)	0	-0.1	71	--	96.1 (10.6)	0	-0.2
	Men	22	55	88.4 (23.1)	0.4	0.1	29	43	97.8 (5.1)	0.1	0.2	29	41	95.2 (15.2)	-0.2	-0.3
	Women	18	45	92.2 (15.5)	0.9	0.1	39	57	91.8 (14.1)	-0.1	-0.2	42	59	96.7 (5.8)	0.2	0
6 months	Total	40	--	90.0 (16.8)	0.7	0	57	--	93.5 (14.9)	-0.1	-0.1	61	--	96.6 (6.9)	0	0.1
	Men	22	55	88.6 (18.7)	0.5	0	28	49	97.5 (6.6)	0.1	0	29	48	97.6 (6.2)	0	0.2
	Women	18	45	91.7 (14.4)	0.9	0	29	51	89.7 (19.2)	-0.2	-0.1	32	52	95.8 (7.5)	0.1	-0.1
9 months	Total	34	--	91.3 (15.0)	0.7	0.1	52	--	95.3 (9.7)	0	0.1	57	--	95.2 (10.0)	-0.1	-0.2
	Men	19	56	89.5 (15.5)	0.5	0	27	52	95.6 (10.5)	-0.2	-0.2	23	40	94.6 (13.4)	-0.3	-0.3
	Women	15	44	93.7 (14.6)	1	0.1	25	48	95.0 (8.9)	0.2	0.4	34	60	95.6 (6.9)	0	0
12 months	Total	30	--	91.5 (16.3)	0.7	0	49	--	95.3 (15.1)	0	0	59	--	95.9 (7.9)	-0.1	0.1
	Men	17	57	94.4 (10.4)	0.9	0.4	25	51	93.0 (20.7)	-0.3	-0.2	27	46	97.0 (6.8)	-0.1	0.2
	Women	13	43	87.7 (21.7)	0.6	-0.3	24	49	97.7 (4.2)	0.4	0.4	32	54	95.0 (8.7)	0	-0.1
Effect size conveys the estimated magnitude in differences in two measures of scores. An effect size > 0.50 indicates a statistically meaningful change in mean scores and is indicated in bold font.15
a Effect Size1 is the effect size of the change in mean physical functioning scores from the baseline visit to the given visit.
b Effect size2 is the effect size of the change in mean physical functioning scores from the previous visit to the given visit, e.g. effect size2 for the 4-month visit is the effect size of the changes in mean physical functioning scores from the 2-month visit to the 4-month visit.
