# Supplementary material for: Health-related quality of life and tuberculosis: a longitudinal cohort study
Source: Health Qual Life Outcomes. 2015 May 27;13:65. doi: 10.1186/s12955-015-0250-4 (PMC4443601; doi:10.1186/s12955-015-0250-4)
Supplement: Additional file 5: Figure S5. — Mean role physical scores and effect sizes at each follow-up visit by participant group and sex (N = 258). Mean SF-36 role physical scores and standard deviations reported at each visit, stratified by participant group and sex. Two effect size measures were calculated for each stratum: (1) the effect size between mean scores from baseline to each follow-up visit, and (2) the effect size between mean scores from a given visit to the next consecutive visit. [file 12955_2015_250_MOESM5_ESM.xls]

## Sheet: Book1
Additional file 5 Mean role physical scores and effect sizes at each follow-up visit by participant group and sex (N = 258)
VISIT	CATEGORIES OF PARTICIPANTS BY SEX	TREATED FOR TUBERCULOSIS DISEASE					TREATED FOR LATENT TUBERCULOSIS INFECTION					SCREENED FOR TUBERCULOSIS BUT HEALTHY AND UNTREATED
		n	%	Mean Score (Standard Deviation)	Effect Size1 a	Effect Size2 b	n	%	Mean Score (Standard Deviation)	Effect Size1 a	Effect Size2 b	n	%	Mean Score (Standard Deviation)	Effect Size1 a	Effect Size2 b
Baseline	Total	46	--	62.6 (33.4)	--	--	103	--	91.8 (13.6)	--	--	109	--	91.2 (13.3)	--	--
	Men	25	54	55.3 (32.2)	--	--	44	43	94.0 (13.9)	--	--	49	45	91.6 (12.7)	--	--
	Women	21	46	71.4 (33.5)	--	--	59	57	90.2 (13.2)	--	--	60	55	90.9 (13.9)	--	--
1 month	Total	46	--	70.8 (31.9)	0.2	--	79	--	88.5 (18.7)	-0.2	--	91	--	90.5 (15.5)	0	--
	Men	25	54	64.0 (36.9)	0.3	--	31	39	93.6 (16.0)	0	--	43	47	92.7 (13.4)	0.1	--
	Women	21	46	78.9 (23.0)	0.3	--	48	61	85.2 (19.7)	-0.3	--	48	53	88.5 (17.0)	-0.2	--
2 months	Total	45	--	82.2 (23.3)	0.7	0.4	71	--	91.0 (14.6)	-0.1	0.2	88	--	90.8 (13.4)	0	0
	Men	26	58	81.5 (24.6)	0.9	0.6	31	44	94.4 (10.3)	0	0.1	40	45	93.1 (12.7)	0.1	0
	Women	19	42	83.2 (22.0)	0.4	0.2	40	56	88.4 (16.9)	-0.1	0.2	48	55	88.9 (13.8)	-0.1	0
4 months	Total	38	--	89.5 (17.1)	1	0.4	68	--	85.3 (18.1)	-0.4	-0.3	70	--	91.0 (13.2)	0	0
	Men	20	53	88.4 (17.4)	1.3	0.3	29	43	89.4 (14.3)	-0.3	-0.4	29	41	90.5 (13.2)	-0.1	-0.2
	Women	18	47	90.6 (17.3)	0.7	0.4	39	57	82.2 (20.1)	-0.5	-0.3	41	59	91.3 (13.3)	0	0.2
6 months	Total	41	--	87.2 (20.3)	0.9	-0.1	58	--	89.1 (17.4)	-0.2	0.2	61	--	92.6 (15.1)	0.1	0.1
	Men	23	56	86.1 (21.5)	1.1	-0.1	28	48	93.1 (11.7)	-0.1	0.3	29	48	92.0 (13.7)	0	0.1
	Women	18	44	88.5 (19.2)	0.6	-0.1	30	52	85.4 (20.9)	-0.3	0.2	32	52	93.2 (16.5)	0.1	0.1
9 months	Total	34	--	92.1 (15.1)	1.1	0.3	52	--	88.6 (15.4)	-0.2	0	57	--	89.7 (17.2)	-0.1	-0.2
	Men	19	56	88.8 (18.6)	1.3	0.1	27	52	88.4 (17.0)	-0.4	-0.3	23	40	92.4 (17.5)	0.1	0
	Women	15	44	96.3 (7.8)	1	0.5	25	48	88.8 (13.7)	-0.1	0.2	34	60	87.9 (17.0)	-0.2	-0.3
12 months	Total	30	--	90.0 (18.0)	1	-0.1	50	--	92.1 (12.9)	0	0.3	59	--	90.3 (16.9)	-0.1	0
	Men	17	57	87.5 (21.9)	1.2	-0.1	25	50	92.0 (13.6)	-0.1	0.2	27	46	94.7 (10.5)	0.3	0.2
	Women	13	43	93.3 (11.0)	0.9	-0.3	25	50	92.3 (12.4)	0.2	0.3	32	54	86.5 (20.3)	-0.3	-0.1
Effect size conveys the estimated magnitude in differences in two measures of scores. An effect size > 0.50 indicates a statistically meaningful change in mean scores and is indicated in bold font.15
a Effect Size1 is the effect size of the change in mean role physical scores from the baseline visit to the given visit.
b Effect size2 is the effect size of the change in mean role physical scores from the previous visit to the given visit, e.g. effect size2 for the 4-month visit is the effect size of the changes in mean role physical scores from the 2-month visit to the 4-month visit.
