# Supplementary material for: Health-related quality of life and tuberculosis: a longitudinal cohort study
Source: Health Qual Life Outcomes. 2015 May 27;13:65. doi: 10.1186/s12955-015-0250-4 (PMC4443601; doi:10.1186/s12955-015-0250-4)
Supplement: Additional file 6: Table S6. — Mean bodily pain scores and effect sizes at each follow-up visit by participant group and sex (N = 219). Mean SF-36 bodily pain scores and standard deviations reported at each visit, stratified by participant group and sex. Two effect size measures were calculated for each stratum: (1) the effect size between mean scores from baseline to each follow-up visit, and (2) the effect size between mean scores from a given visit to the next consecutive visit. [file 12955_2015_250_MOESM6_ESM.xls]

## Sheet: Book1
Additional file 6 Mean bodily pain scores and effect sizes at each follow-up visit by participant group and sex (N = 219)
VISIT	CATEGORIES OF PARTICIPANTS BY SEX	TREATED FOR TUBERCULOSIS DISEASE					TREATED FOR LATENT TUBERCULOSIS INFECTION					SCREENED FOR TUBERCULOSIS BUT HEALTHY AND UNTREATED
		n	%	Mean Score (Standard Deviation)	Effect Size1 a	Effect Size2 b	n	%	Mean Score (Standard Deviation)	Effect Size1 a	Effect Size2 b	n	%	Mean Score (Standard Deviation)	Effect Size1 a	Effect Size2 b
Baseline	Total	38	--	71.7 (29.0)	--	--	86	--	87.8 (21.4)	--	--	95	--	92.6 (14.6)	--	--
	Men	21	55	70.2 (31.3)	--	--	40	47	94.2 (12.7)	--	--	43	45	95.5 (11.2)	--	--
	Women	17	45	73.7 (26.8)	--	--	46	53	82.3 (25.7)	--	--	52	55	90.1 (16.6)	--	--
1 month	Total	40	--	84.3 (21.7)	0.5	--	64	--	86.5 (20.6)	-0.1	--	76	--	93.5 (13.3)	0.1	--
	Men	24	60	78.8 (23.6)	0.3	--	25	39	91.5 (14.6)	-0.2	--	38	50	93.6 (12.1)	-0.2	--
	Women	16	40	92.6 (15.9)	0.9	--	39	61	83.2 (23.2)	0	--	38	50	93.4 (14.6)	0.2	--
2 months	Total	42	--	86.8 (22.2)	0.6	0.1	54	--	90.3 (18.7)	0.1	0.2	80	--	92.9 (12.9)	0	0
	Men	24	57	84.4 (25.1)	0.5	0.2	25	46	95.4 (9.2)	0.1	0.3	38	48	95.8 (9.6)	0	0.2
	Women	18	43	89.9 (17.8)	0.7	-0.2	29	54	85.9 (23.3)	0.1	0.1	42	53	90.2 (14.9)	0	-0.2
4 months	Total	35	--	89.9 (18.8)	0.7	0.2	55	--	85.3 (20.5)	-0.1	-0.3	58	--	90.4 (15.0)	-0.1	-0.2
	Men	21	60	89.2 (19.0)	0.7	0.2	26	47	92.1 (13.5)	-0.2	-0.3	24	41	94.0 (9.0)	-0.2	-0.2
	Women	14	40	90.9 (19.1)	0.7	0.1	29	53	79.2 (23.7)	-0.1	-0.3	34	59	87.8 (17.8)	-0.1	-0.1
6 months	Total	35	--	89.9 (21.2)	0.7	0	46	--	86.3 (23.1)	-0.1	0	56	--	89.3 (15.2)	-0.2	-0.1
	Men	19	54	89.7 (21.5)	0.7	0	25	54	96.3 (7.8)	0.2	0.4	27	48	89.5 (14.7)	-0.5	-0.4
	Women	16	46	90.1 (21.5)	0.7	0	21	46	74.3 (29.2)	-0.3	-0.2	29	52	89.1 (16.0)	-0.1	0.1
9 months	Total	31	--	93.0 (17.5)	0.9	0.2	37	--	91.4 (17.5)	0.2	0.3	46	--	90.2 (17.9)	-0.1	0.1
	Men	18	58	89.8 (22.1)	0.7	0	20	54	94.4 (11.9)	0	-0.2	20	43	93.9 (18.3)	-0.1	0.3
	Women	13	42	97.5 (6.0)	1.2	0.5	17	46	87.9 (22.3)	0.2	0.5	26	57	87.3 (17.4)	-0.2	-0.1
12 months	Total	22	--	93.3 (18.3)	0.9	0	43	--	93.9 (14.5)	0.3	0.2	49	--	92.2 (15.7)	0	0.1
	Men	13	59	95.9 (11.1)	1.1	0.3	21	49	95.4 (11.5)	0.1	0.1	23	47	94.6 (8.7)	-0.1	0
	Women	9	41	89.6 (25.9)	0.6	-0.4	22	51	92.5 (17.1)	0.5	0.2	26	53	90.1 (19.9)	0	0.1
Effect size conveys the estimated magnitude in differences in two measures of scores. An effect size > 0.50 indicates a statistically meaningful change in mean scores and is indicated in bold font.15
a Effect Size1 is the effect size of the change in mean bodily pain scores from the baseline visit to the given visit.
b Effect size2 is the effect size of the change in mean bodily pain scores from the previous visit to the given visit, e.g. effect size2 for the 4-month visit is the effect size of the changes in mean bodily pain scores from the 2-month visit to the 4-month visit.
