# Supplementary material for: Health-related quality of life and tuberculosis: a longitudinal cohort study
Source: Health Qual Life Outcomes. 2015 May 27;13:65. doi: 10.1186/s12955-015-0250-4 (PMC4443601; doi:10.1186/s12955-015-0250-4)
Supplement: Additional file 7: Table S7. — Mean general health scores and effect sizes at each follow-up visit by participant group and sex (N = 258). Mean SF-36 general health scores and standard deviations reported at each visit, stratified by participant group and sex. Two effect size measures were calculated for each stratum: (1) the effect size between mean scores from baseline to each follow-up visit, and (2) the effect size between mean scores from a given visit to the next consecutive visit. [file 12955_2015_250_MOESM7_ESM.xls]

## Sheet: Book1
Additional file 7 Mean general health scores and effect sizes at each follow-up visit by participant group and sex (N = 258)
VISIT	CATEGORIES OF PARTICIPANTS BY SEX	TREATED FOR TUBERCULOSIS DISEASE					TREATED FOR LATENT TUBERCULOSIS INFECTION					SCREENED FOR TUBERCULOSIS BUT HEALTHY AND UNTREATED
		n	%	Mean Score (Standard Deviation)	Effect Size1 a	Effect Size2 b	n	%	Mean Score (Standard Deviation)	Effect Size1 a	Effect Size2 b	n	%	Mean Score (Standard Deviation)	Effect Size1 a	Effect Size2 b
Baseline	Total	47	--	69.7 (18.9)	--	--	102	--	79.4 (16.2)	--	--	109	--	84.0 (14.3)	--	--
	Men	26	55	70.2 (20.6)	--	--	43	42	83.9 (13.6)	--	--	50	46	85.0 (14.5)	--	--
	Women	21	45	69.1 (16.9)	--	--	59	58	76.1 (17.1)	--	--	59	54	83.2 (14.3)	--	--
1 month	Total	46	--	69.9 (20.4)	0	--	77	--	79.3 (14.5)	0	--	91	--	84.4 (12.8)	0	--
	Men	25	54	67.4 (20.8)	-0.1	--	31	40	82.7 (10.9)	-0.1	--	43	47	85.2 (11.7)	0	--
	Women	21	46	73.0 (20.1)	0.2	--	46	60	77.0 (16.2)	0.1	--	48	53	83.6 (13.8)	0	--
2 months	Total	45	--	73.1 (20.7)	0.2	0.2	71	--	82.4 (17.3)	0.2	0.2	87	--	84.5 (14.3)	0	0
	Men	27	60	72.7 (22.2)	0.1	0.2	31	44	85.2 (14.5)	0.1	0.2	39	45	87.4 (12.2)	0.2	0.2
	Women	18	40	73.8 (18.7)	0.3	0	40	56	80.1 (19.0)	0.2	0.2	48	55	82.2 (15.5)	-0.1	-0.1
4 months	Total	40	--	72.9 (19.8)	0.2	0	67	--	80.8 (15.4)	0.1	-0.1	71	--	83.8 (14.2)	0	0
	Men	22	55	71.8 (21.1)	0.1	0	29	43	83.2 (13.3)	-0.1	-0.1	29	41	84.4 (14.6)	0	-0.2
	Women	18	45	74.3 (18.6)	0.3	0	38	57	78.9 (16.8)	0.2	-0.1	42	59	83.5 (14.1)	0	0.1
6 months	Total	41	--	76.2 (19.9)	0.3	0.2	58	--	81.8 (16.1)	0.1	0.1	61	--	83.4 (13.7)	0	0
	Men	23	56	76.4 (20.0)	0.3	0.2	28	48	86.7 (10.4)	0.2	0.3	29	48	84.8 (13.1)	0	0
	Women	18	44	75.8 (20.4)	0.4	0.1	30	52	77.2 (19.1)	0.1	-0.1	32	52	82.1 (14.2)	-0.1	-0.1
9 months	Total	34	--	79.2 (18.2)	0.5	0.2	52	--	82.0 (14.9)	0.2	0	56	--	80.9 (15.3)	-0.2	-0.2
	Men	19	56	78.9 (18.1)	0.4	0.1	27	52	84.4 (13.1)	0	-0.2	22	39	84.7 (13.5)	0	0
	Women	15	44	79.5 (19.0)	0.6	0.2	25	48	79.3 (16.6)	0.2	0.1	34	61	78.4 (16.1)	-0.3	-0.2
12 months	Total	30	--	80.0 (17.1)	0.6	0	50	--	82.7 (14.0)	0.2	0	59	--	83.8 (14.4)	0	0.2
	Men	17	57	81.1 (14.7)	0.6	0.1	25	50	83.9 (13.0)	0	0	27	46	87.3 (12.4)	0.2	0.2
	Women	13	43	78.5 (20.4)	0.5	-0.1	25	50	81.5 (15.1)	0.3	0.1	32	54	80.8 (15.4)	-0.2	0.2
Effect size conveys the estimated magnitude in differences in two measures of scores. An effect size > 0.50 indicates a statistically meaningful change in mean scores and is indicated in bold font.15
a Effect Size1 is the effect size of the change in mean general health scores from the baseline visit to the given visit.
b Effect size2 is the effect size of the change in mean general health scores from the previous visit to the given visit, e.g. effect size2 for the 4-month visit is the effect size of the changes in mean general health scores from the 2-month visit to the 4-month visit.
