# Supplementary material for: Health-related quality of life and tuberculosis: a longitudinal cohort study
Source: Health Qual Life Outcomes. 2015 May 27;13:65. doi: 10.1186/s12955-015-0250-4 (PMC4443601; doi:10.1186/s12955-015-0250-4)
Supplement: Additional file 8: Table S8. — Mean vitality scores and effect sizes at each follow-up visit by participant group and sex (N = 253). Mean SF-36 vitality scores and standard deviations reported at each visit, stratified by participant group and sex. Two effect size measures were calculated for each stratum: (1) the effect size between mean scores from baseline to each follow-up visit, and (2) the effect size between mean scores from a given visit to the next consecutive visit. [file 12955_2015_250_MOESM8_ESM.xls]

## Sheet: Book1
Additional file 8 Mean vitality scores and effect sizes at each follow-up visit by participant group and sex (N = 253)
VISIT	CATEGORIES OF PARTICIPANTS BY SEX	TREATED FOR TUBERCULOSIS DISEASE					TREATED FOR LATENT TUBERCULOSIS INFECTION					SCREENED FOR TUBERCULOSIS BUT HEALTHY AND UNTREATED
		n	%	Mean Score (Standard Deviation)	Effect Size1 a	Effect Size2 b	n	%	Mean Score (Standard Deviation)	Effect Size1 a	Effect Size2 b	n	%	Mean Score (Standard Deviation)	Effect Size1 a	Effect Size2 b
Baseline	Total	45	--	59.0 (22.3)	--	--	100	--	71.6 (15.0)	--	--	108	--	73.3 (15.4)	--	--
	Men	25	56	61.3 (25.1)	--	--	42	42	76.5 (10.9)	--	--	50	46	77.1 (15.3)	--	--
	Women	20	44	56.3 (18.6)	--	--	58	58	68.0 (16.6)	--	--	58	54	70.0 (14.8)	--	--
1 month	Total	44	--	71.2 (21.6)	0.6	--	75	--	66.5 (18.9)	-0.3	--	90	--	74.2 (14.9)	0.1	--
	Men	24	55	68.5 (21.8)	0.3	--	29	39	70.5 (17.9)	-0.4	--	43	48	77.5 (12.5)	0	--
	Women	20	45	74.4 (21.1)	0.9	--	46	61	64.0 (19.3)	-0.2	--	47	52	71.3 (16.4)	0.1	--
2 months	Total	45	--	73.1 (21.2)	0.6	0.1	71	--	72.2 (16.9)	0	0.3	87	--	74.7 (15.4)	0.1	0
	Men	26	58	70.4 (22.5)	0.4	0.1	31	44	76.6 (13.0)	0	0.4	40	46	80.4 (13.0)	0.2	0.2
	Women	19	42	76.6 (19.3)	1.1	0.1	40	56	68.8 (18.8)	0	0.2	47	54	69.8 (15.7)	0	-0.1
4 months	Total	39	--	72.3 (20.1)	0.6	0	66	--	70.7 (17.1)	-0.1	-0.1	70	--	74.4 (13.8)	0.1	0
	Men	22	56	68.8 (19.9)	0.3	-0.1	29	44	77.2 (15.7)	0	0	29	41	74.8 (13.7)	-0.2	-0.4
	Women	17	44	76.8 (20.0)	1.1	0	37	56	65.7 (16.6)	-0.1	-0.2	41	59	74.1 (14.1)	0.3	0.3
6 months	Total	41	--	68.4 (23.01)	0.4	-0.2	56	--	71.3 (15.7)	0	0	60	--	75.5 (16.6)	0.1	0.1
	Men	23	56	65.5 (22.3)	0.2	-0.2	28	50	73.0 (12.9)	-0.3	-0.3	29	48	74.4 (14.3)	-0.2	0
	Women	18	44	72.2 (24.1)	0.7	-0.2	28	50	69.6 (18.2)	0.1	0.2	31	52	76.6 (18.7)	0.4	0.2
9 months	Total	33	--	79.0 (15.5)	1	0.5	52	--	71.6 (17.0)	0	0	56	--	73.7 (16.6)	0	-0.1
	Men	19	58	76.6 (17.8)	0.7	0.6	27	52	72.7 (16.6)	-0.3	0	22	39	79.6 (11.9)	0.2	0.4
	Women	14	42	82.1 (11.5)	1.7	0.5	25	48	70.5 (17.6)	0.1	0	34	61	69.9 (18.2)	0	-0.4
12 months	Total	30	--	76.9 (14.4)	0.9	-0.1	49	--	72.7 (17.1)	0.1	0.1	58	--	75.7 (17.4)	0.1	0.1
	Men	17	57	73.9 (16.6)	0.6	-0.2	25	51	75.3 (13.7)	-0.1	0.2	27	47	79.9 (11.5)	0.2	0
	Women	13	43	80.8 (10.4)	1.6	-0.1	24	49	70.1 (19.9)	0.1	0	31	53	72.00 (20.8)	0.1	0.1
Effect size conveys the estimated magnitude in differences in two measures of scores. An effect size > 0.50 indicates a statistically meaningful change in mean scores and is indicated in bold font.15
a Effect Size1 is the effect size of the change in mean vitality scores from the baseline visit to the given visit.
b Effect size2 is the effect size of the change in mean vitality scores from the previous visit to the given visit, e.g. effect size2 for the 4-month visit is the effect size of the changes in mean vitality scores from the 2-month visit to the 4-month visit.
