# Supplementary material for: Health-related quality of life and tuberculosis: a longitudinal cohort study
Source: Health Qual Life Outcomes. 2015 May 27;13:65. doi: 10.1186/s12955-015-0250-4 (PMC4443601; doi:10.1186/s12955-015-0250-4)
Supplement: Additional file 9: Table S9. — Mean social functioning scores and effect sizes at each follow-up visit by participant group and sex (N = 258). Mean SF-36 social functioning scores and standard deviations reported at each visit, stratified by participant group and sex. Two effect size measures were calculated for each stratum: (1) the effect size between mean scores from baseline to each follow-up visit, and (2) the effect size between mean scores from a given visit to the next consecutive visit. [file 12955_2015_250_MOESM9_ESM.xls]

## Sheet: Book1
Additional file 9 Mean social functioning scores and effect sizes at each follow-up visit by participant group and sex (N = 258)
VISIT	CATEGORIES OF PARTICIPANTS BY SEX	TREATED FOR TUBERCULOSIS DISEASE					TREATED FOR LATENT TUBERCULOSIS INFECTION					SCREENED FOR TUBERCULOSIS BUT HEALTHY AND UNTREATED
		n	%	Mean Score (Standard Deviation)	Effect Size1 a	Effect Size2 b	n	%	Mean Score (Standard Deviation)	Effect Size1 a	Effect Size2 b	n	%	Mean Score (Standard Deviation)	Effect Size1 a	Effect Size2 b
Baseline	Total	46	--	49.5 (38.2)	--	--	102	--	90.1 (16.7)	--	--	110	--	89.4 (15.7)	--	--
	Men	25	54	47.5 (38.7)	--	--	43	42	94.8 (11.7)	--	--	50	45	94.5 (9.5)	--	--
	Women	21	46	51.8 (38.4)	--	--	59	58	86.7 (19.0)	--	--	60	55	85.2 (18.5)	--	--
1 month	Total	44	--	70.2 (31.1)	0.6	--	77	--	87.0 (18.9)	-0.2	--	91	--	89.6 (17.7)	0	--
	Men	23	52	67.4 (33.7)	0.5	--	30	39	89.6 (18.0)	-0.3	--	43	47	91.0 (16.9)	-0.3	--
	Women	21	48	73.2 (28.6)	0.6	--	47	61	85.4 (19.4)	-0.1	--	48	53	88.3 (18.5)	0.2	--
2 months	Total	44	--	84.1 (23.4)	1.1	0.5	69	--	88.4 (17.3)	-0.1	0.1	88	--	88.5 (19.1)	-0.1	-0.1
	Men	26	59	81.7 (22.4)	1.1	0.5	30	43	94.6 (9.7)	0	0.3	40	45	91.3 (16.8)	-0.2	0
	Women	18	41	87.5 (25.0)	1.1	0.5	39	57	83.7 (20.3)	-0.2	-0.1	48	55	86.2 (20.7)	0.1	-0.1
4 months	Total	40	--	84.7 (22.0)	1.1	0	67	--	87.3 (18.5)	-0.2	-0.1	71	--	90.0 (16.7)	0	0.1
	Men	22	55	82.4 (22.1)	1.1	0	29	43	91.8 (15.8)	-0.2	-0.2	29	41	90.1 (17.8)	-0.3	-0.1
	Women	18	45	87.5 (22.3)	1.1	0	38	57	83.9 (19.9)	-0.1	0	42	59	89.9 (16.2)	0.3	0.2
6 months	Total	40	--	87.5 (19.0)	1.3	0.1	57	--	90.6 (16.8)	0	0.2	61	--	90.2 (18.0)	0	0
	Men	23	58	85.3 (20.2)	1.2	0.1	28	49	94.2 (11.5)	0	0.2	29	48	91.8 (16.1)	-0.2	0.1
	Women	17	43	90.4 (17.4)	1.3	0.1	29	51	87.1 (20.2)	0	0.2	32	52	88.7 (19.7)	0.2	-0.1
9 months	Total	34	--	94.5 (11.6)	1.6	0.4	52	--	89.7 (15.8)	0	-0.1	56	--	89.5 (17.3)	0	0
	Men	19	56	94.7 (10.5)	1.7	0.6	27	52	92.1 (11.0)	-0.2	-0.2	22	39	92.1 (15.7)	-0.2	0
	Women	15	44	94.2 (13.3)	1.5	0.2	25	48	87.0 (19.6)	0	0	34	61	87.9 (18.3)	0.1	0
12 months	Total	30	--	94.2 (13.8)	1.6	0	50	--	90.5 (15.9)	0	0.1	59	--	94.3 (11.5)	0.4	0.3
	Men	17	57	97.1 (7.0)	1.8	0.3	25	50	92.0 (12.4)	-0.2	0	27	46	96.8 (8.9)	0.2	0.4
	Women	13	43	90.4 (19.2)	1.3	-0.2	25	50	89.0 (18.9)	0.1	0.1	32	54	92.2 (13.0)	0.4	0.3
Effect size conveys the estimated magnitude in differences in two measures of scores. An effect size > 0.50 indicates a statistically meaningful change in mean scores and is indicated in bold font.15
a Effect Size1 is the effect size of the change in mean social functioning scores from the baseline visit to the given visit.
b Effect size2 is the effect size of the change in mean social functioning scores from the previous visit to the given visit, e.g. effect size2 for the 4-month visit is the effect size of the changes in mean social functioning scores from the 2-month visit to the 4-month visit.
