# Supplementary material for: Health-related quality of life and tuberculosis: a longitudinal cohort study
Source: Health Qual Life Outcomes. 2015 May 27;13:65. doi: 10.1186/s12955-015-0250-4 (PMC4443601; doi:10.1186/s12955-015-0250-4)
Supplement: Additional file 10: Table S10. — Mean role emotional scores and effect sizes at each follow-up visit by participant group and sex (N = 258). Mean SF-36 role emotional scores and standard deviations reported at each visit, stratified by participant group and sex. Two effect size measures were calculated for each stratum: (1) the effect size between mean scores from baseline to each follow-up visit, and (2) the effect size between mean scores from a given visit to the next consecutive visit. [file 12955_2015_250_MOESM10_ESM.xls]

## Sheet: Book1
Additional file 10 Mean role emotional scores and effect sizes at each follow-up visit by participant group and sex (N = 258)
VISIT	CATEGORIES OF PARTICIPANTS BY SEX	TREATED FOR TUBERCULOSIS DISEASE					TREATED FOR LATENT TUBERCULOSIS INFECTION					SCREENED FOR TUBERCULOSIS BUT HEALTHY AND UNTREATED
		n	%	Mean Score (Standard Deviation)	Effect Size1 a	Effect Size2 b	n	%	Mean Score (Standard Deviation)	Effect Size1 a	Effect Size2 b	n	%	Mean Score (Standard Deviation)	Effect Size1 a	Effect Size2 b
Baseline	Total	46	--	70.5 (31.6)	--	--	104	--	88.4 (16.9)	--	--	108	--	86.1 (18.1)	--	--
	Men	26	57	68.3 (32.9)	--	--	44	42	91.7 (14.2)	--	--	49	45	88.1 (15.9)	--	--
	Women	20	43	73.3 (30.4)	--	--	60	58	86.0 (18.4)	--	--	59	55	84.5 (19.8)	--	--
1 month	Total	46	--	77.0 (28.3)	0.2	--	78	--	85.8 (19.2)	-0.1	--	90	--	87.9 (18.3)	0.1	--
	Men	25	54	76.7 (30.3)	0.3	--	31	40	91.7 (15.4)	0	--	43	48	88.6 (17.7)	0	--
	Women	21	46	77.4 (26.4)	0.1	--	47	60	81.9 (20.6)	-0.2	--	47	52	87.2 (19.0)	0.1	--
2 months	Total	46	--	83.9 (27.3)	0.5	0.2	71	--	88.6 (16.4)	0	0.2	88	--	89.6 (15.1)	0.2	0.1
	Men	27	59	81.8 (28.5)	0.4	0.2	31	44	93.8 (9.4)	0.2	0.2	40	45	91.9 (12.0)	0.3	0.2
	Women	19	41	86.8 (25.7)	0.5	0.4	40	56	84.6 (19.4)	-0.1	0.1	48	55	87.7 (17.2)	0.2	0
4 months	Total	40	--	86.3 (21.5)	0.6	0.1	67	--	87.4 (16.4)	-0.1	-0.1	71	--	89.9 (14.6)	0.2	0
	Men	22	55	82.2 (24.3)	0.5	0	29	43	93.1 (13.4)	0.1	-0.1	29	41	89.1 (17.4)	0.1	-0.2
	Women	18	45	91.2 (16.8)	0.7	0.2	38	57	83.1 (17.3)	-0.2	-0.1	42	59	90.5 (12.6)	0.4	0.2
6 months	Total	41	--	87.6 (17.6)	0.7	0.1	57	--	89.5 (15.4)	0.1	0.1	61	--	90.4 (15.2)	0.3	0
	Men	23	56	87.0 (17.7)	0.7	0.2	28	49	92.3 (13.6)	0	-0.1	29	48	90.2 (17.1)	0.1	0.1
	Women	18	44	88.4 (17.9)	0.6	-0.2	29	51	86.8 (16.7)	0	0.2	32	52	90.6 (13.5)	0.4	0
9 months	Total	34	--	95.1 (12.0)	1	0.5	52	--	87.7 (17.5)	0	-0.1	57	--	89.8 (15.4)	0.2	0
	Men	19	56	92.5 (14.7)	1	0.3	27	52	90.7 (13.7)	-0.1	-0.1	23	40	92.0 (11.9)	0.3	0.1
	Women	15	44	98.3 (6.5)	1.1	0.7	25	48	84.3 (20.6)	-0.1	-0.1	34	60	88.2 (17.4)	0.2	-0.2
12 months	Total	29	--	95.7 (9.4)	1.1	0.1	50	--	89.7 (15.4)	0.1	0.1	59	--	92.1 (14.2)	0.4	0.2
	Men	17	59	95.1 (10.2)	1.1	0.2	25	50	88.7 (15.9)	-0.2	-0.1	27	46	92.3 (14.2)	0.3	0
	Women	12	41	96.5 (8.3)	1	-0.2	25	50	90.7 (15.1)	0.3	0.4	32	54	91.9 (14.4)	0.4	0.2
Effect size conveys the estimated magnitude in differences in two measures of scores. An effect size > 0.50 indicates a statistically meaningful change in mean scores and is indicated in bold font.15
a Effect Size1 is the effect size of the change in mean role emotional scores from the baseline visit to the given visit.
b Effect size2 is the effect size of the change in mean role emotional scores from the previous visit to the given visit, e.g. effect size2 for the 4-month visit is the effect size of the changes in mean role emotional scores from the 2-month visit to the 4-month visit.
