# Supplementary material for: Health-related quality of life and tuberculosis: a longitudinal cohort study
Source: Health Qual Life Outcomes. 2015 May 27;13:65. doi: 10.1186/s12955-015-0250-4 (PMC4443601; doi:10.1186/s12955-015-0250-4)
Supplement: Additional file 11: Table S11. — Mean mental health scores and effect sizes at each follow-up visit by participant group and sex (N = 256). Mean SF-36 mental health scores and standard deviations reported at each visit, stratified by participant group and sex. Two effect size measures were calculated for each stratum: (1) the effect size between mean scores from baseline to each follow-up visit, and (2) the effect size between mean scores from a given visit to the next consecutive visit. [file 12955_2015_250_MOESM11_ESM.xls]

## Sheet: Book1
Additional file 11 Mean mental health scores and effect sizes at each follow-up visit by participant group and sex (N = 256)
VISIT	CATEGORIES OF PARTICIPANTS BY SEX	TREATED FOR TUBERCULOSIS DISEASE					TREATED FOR LATENT TUBERCULOSIS INFECTION					SCREENED FOR TUBERCULOSIS BUT HEALTHY AND UNTREATED
		n	%	Mean Score (Standard Deviation)	Effect Size1 a	Effect Size2 b	n	%	Mean Score (Standard Deviation)	Effect Size1 a	Effect Size2 b	n	%	Mean Score (Standard Deviation)	Effect Size1 a	Effect Size2 b
Baseline	Total	46	--	68.3 (20.6)	--	--	101	--	76.6 (16.5)	--	--	109	--	79.5 (15.7)	--	--
	Men	25	54	66.6 (23.0)	--	--	43	43	81.3 (10.7)	--	--	50	46	82.6 (13.1)	--	--
	Women	21	46	70.2 (17.7)	--	--	58	57	73.1 (19.2)	--	--	59	54	76.9 (17.2)	--	--
1 month	Total	46	--	75.4 (20.4)	0.4	--	77	--	74.5 (16.9)	-0.1	--	90	--	79.9 (15.6)	0	--
	Men	25	54	70.4 (21.9)	0.2	--	31	40	79.2 (13.3)	-0.2	--	43	48	80.2 (15.3)	-0.2	--
	Women	21	46	81.4 (16.9)	0.6	--	46	60	71.3 (18.3)	-0.1	--	47	52	79.6 (16.0)	0.2	--
2 months	Total	46	--	79.8 (17.7)	0.6	0.2	70	--	78.1 (15.2)	0.1	0.2	88	--	80.5 (14.3)	0.1	0
	Men	27	59	75.2 (17.8)	0.4	0.2	30	43	83.5 (8.9)	0.2	0.4	40	45	82.5 (13.2)	0	0.2
	Women	19	41	86.3 (15.8)	1	0.3	40	57	74.1 (17.6)	0.1	0.2	48	55	78.9 (15.1)	0.1	0
4 months	Total	38	--	78.0 (20.7)	0.5	-0.1	67	--	77.5 (14.8)	0.1	0	71	--	81.8 (10.9)	0.2	0.1
	Men	21	55	73.8 (23.6)	0.3	-0.1	29	43	81.4 (14.3)	0	-0.2	29	41	82.6 (11.0)	0	0
	Women	17	45	83.2 (15.6)	0.8	-0.2	38	57	74.5 (14.7)	0.1	0	42	59	81.2 (11.0)	0.3	0.2
6 months	Total	41	--	82.0 (17.5)	0.7	0.2	57	--	79.3 (12.5)	0.2	0.1	61	--	81.2 (13.5)	0.1	0
	Men	23	56	80.4 (17.6)	0.7	0.3	28	49	83.6 (8.3)	0.2	0.2	29	48	82.1 (11.7)	0	0
	Women	18	44	83.9 (17.7)	0.8	0	29	51	75.2 (14.6)	0.1	0	32	52	80.5 (15.1)	0.2	-0.1
9 months	Total	34	--	86.6 (11.5)	1.1	0.3	52	--	77.9 (13.9)	0.1	-0.1	56	--	79.8 (17.8)	0	-0.1
	Men	19	56	85.3 (13.3)	1	0.3	27	52	80.4 (11.4)	-0.1	-0.3	22	39	86.4 (8.9)	0.3	0.4
	Women	15	44	88.3 (8.8)	1.3	0.3	25	48	75.2 (16.0)	0.1	0	34	61	75.6 (20.7)	-0.1	-0.3
12 months	Total	30	--	84.5 (13.1)	0.9	-0.2	50	--	78.5 (14.1)	0.1	0	59	--	84.1 (13.3)	0.3	0.3
	Men	17	57	84.1 (11.8)	1	-0.1	25	50	77.6 (14.4)	-0.3	-0.2	27	46	85.6 (8.6)	0.3	-0.1
	Women	13	43	85.0 (15.1)	0.9	-0.3	25	50	79.4 (14.0)	0.4	0.3	32	54	82.8 (16.3)	0.4	0.4
Effect size conveys the estimated magnitude in differences in two measures of scores. An effect size > 0.50 indicates a statistically meaningful change in mean scores and is indicated in bold font.15
a Effect Size1 is the effect size of the change in mean mental health scores from the baseline visit to the given visit.
b Effect size2 is the effect size of the change in mean mental health scores from the previous visit to the given visit, e.g. effect size2 for the 4-month visit is the effect size of the changes in mean mental health scores from the 2-month visit to the 4-month visit.
