# Supplementary material for: Health-related quality of life and tuberculosis: a longitudinal cohort study
Source: Health Qual Life Outcomes. 2015 May 27;13:65. doi: 10.1186/s12955-015-0250-4 (PMC4443601; doi:10.1186/s12955-015-0250-4)
Supplement: Additional file 12: Table S12. — Changes in mean physical component summary scores reported since the baseline visit to each follow-up visit by each participant group. Using linear mixed models and controlling for important confounders, these data present changes in mean SF-36 physical component summary scores (both crude and adjusted estimates) from baseline to each follow-up visit. The 95% confidence intervals of adjusted estimates are presented in this file, along with p-values indicating the statistical significance of the difference in adjusted estimates between each of the treated participant groups and the control group at each time interval. [file 12955_2015_250_MOESM12_ESM.xls]

## Sheet: Sheet1
Additional file 12 Changes in mean physical component summary scores reported since the baseline visit to each follow-up visit by each participant group
Time Interval	Crude Estimate	Adjusted Estimate a	95% Confidence Interval Adjusted Estimate	P-value*
Baseline to 1 month of treatment
Tuberculosis disease	-0.1	-0.1	-0.4, +0.3	0.74
Latent tuberculosis infection	-0.1	-0.1	-0.4, +0.1	0.46
Control b	0	0	-0.3, +0.4	-
Baseline to 2 months of treatment
Tuberculosis disease	0	0	-0.3, +0.4	0.58
Latent tuberculosis infection	0	0	-0.2, +0.2	0.93
Control	0	0.2	-0.2, +0.5	-
Baseline to 4 months of treatment
Tuberculosis disease	0.5	0.5	+0.1, +0.8	0.35
Latent tuberculosis infection	-0.2	-0.2	-0.4, 0.0	0.24
Control	0	0.2	-0.2, +0.6	-
Baseline to 6 months of treatment
Tuberculosis disease	0.2	0.2	-0.2, +0.6	0.91
Latent tuberculosis infection	-0.1	-0.1	-0.4, +0.1	0.43
Control	0	0.2	-0.3, +0.6	-
Baseline to 9 months of treatment
Tuberculosis disease	0.1	0	-0.4, +0.4	0.09
Latent tuberculosis infection	0	0	-0.2, +0.3	0.79
Control	-0.1	0.6	+0.1, +1.1	-
Baseline to 12 months of treatment
Tuberculosis disease	0.1	0	-0.4, +0.5	0.99
Latent tuberculosis infection	-0.1	-0.1	-0.3, +0.2	0.69
Control	-0.2	0	-0.5, +0.5	-
a Adjusted models comparing participants treated for tuberculosis disease to those participants in the untreated control group controlled for age at baseline, sex, other medication exposures at baseline (yes/no) reported in medical charts, and number of individuals residing in participants’ households. Adjusted models comparing participants treated for latent tuberculosis infection to those parti…
b Control is a participant screened for tuberculosis who tested negative for tuberculosis and was found not to require treatment.
* Indicates a p-value less than 0.05 meaning a statistically significant difference in the change in mean physical component summary scores from the baseline visit to each follow-up visit as reported by the group of treated participants and the participants in the control group in the adjusted model.
