# Supplementary material for: Health-related quality of life and tuberculosis: a longitudinal cohort study
Source: Health Qual Life Outcomes. 2015 May 27;13:65. doi: 10.1186/s12955-015-0250-4 (PMC4443601; doi:10.1186/s12955-015-0250-4)
Supplement: Additional file 14: Table S14. — Changes in mean mental component summary scores reported since the baseline visit to each follow-up visit by each participant group. Using linear mixed models and controlling for important confounders, these data present changes in mean SF-36 mental component summary scores (both crude and adjusted estimates) from baseline to each follow-up visit. The 95% confidence intervals of adjusted estimates are presented in this file, along with p-values indicating the statistical significance of the difference in adjusted estimates between each of the treated participant groups and the control group at each time interval. [file 12955_2015_250_MOESM14_ESM.xls]

## Sheet: Sheet1
Additional file 14: Changes in mean mental component summary scores reported since the baseline visit to each follow-up visit by each participant group
Time Interval	Crude Estimate	Adjusted Estimate a	95% Confidence Interval Adjusted Estimate	P-value*
Baseline to 1 month of treatment
Tuberculosis disease	3.7	3.7	+2.0, +5.3	0.0001*
Latent tuberculosis infection	-0.3	-0.3	-1.5, +0.9	0.92
Control b	-0.2	-0.2	-1.3, +0.9	-
Baseline to 2 months of treatment
Tuberculosis disease	4.8	4.8	+3.4, +6.2	< 0.0001*
Latent tuberculosis infection	0.1	0.2	-0.9, +1.1	0.78
Control	0	0	-1.0, +0.9	-
Baseline to 4 months of treatment
Tuberculosis disease	3.7	3.7	+2.2, +5.2	0.0003*
Latent tuberculosis infection	0.4	0.1	-0.6, +1.4	0.84
Control	0.3	0.3	-0.8, +1.3	-
Baseline to 6 months of treatment
Tuberculosis disease	4.6	4.6	+3.1, +6.1	< 0.0001*
Latent tuberculosis infection	0.2	0.2	-0.9, +1.3	0.64
Control	-0.1	-0.1	-1.2, +1.0	-
Baseline to 9 months of treatment
Tuberculosis disease	7	7	+5.4, +8.6	< 0.0001*
Latent tuberculosis infection	0.2	0.2	-1.0, +1.3	0.6
Control	-0.2	-0.2	-1.4, +0.9	-
Baseline to 12 months of treatment
Tuberculosis disease	7	6.9	+5.2, +8.7	< 0.0001*
Latent tuberculosis infection	0.4	0.4	-0.7, +1.5	0.89
Control	0.6	0.6	-0.6, +1.7	-
a Adjusted models comparing participants treated for tuberculosis disease to those participants in the untreated control group controlled for age at baseline, sex, other medication exposures at baseline (yes/no) reported in medical charts, and number of individuals residing in participants’ households. Adjusted models comparing participants treated for latent tuberculosis infection to those parti…
b Control is a participant screened for tuberculosis who tested negative for tuberculosis and was found not to require treatment.
* Indicates a p-value less than 0.05 meaning a statistically significant difference in the change in mean mental component summary scores from the baseline visit to each follow-up visit as reported by the group of treated participants and the participants in the control group in the adjusted model.
