# Supplementary material for: Health-related quality of life and tuberculosis: a longitudinal cohort study
Source: Health Qual Life Outcomes. 2015 May 27;13:65. doi: 10.1186/s12955-015-0250-4 (PMC4443601; doi:10.1186/s12955-015-0250-4)
Supplement: Additional file 16: Table S16. — Adjusted mean SF-36 physical component summary scores calculated using multiple imputation, reported at each follow-up visit by participant group. Using linear mixed models and controlling for important confounders, these data present adjusted estimates of mean SF-36 physical component summary scores (calculated using multiple imputation) reported at each visit for each participant group. The 95% confidence intervals of the adjusted estimates are also shown, along with p-values indicating the statistical significance of the difference in adjusted estimates between each of the treated participant groups and the control group at each visit. [file 12955_2015_250_MOESM16_ESM.xls]

## Sheet: Sheet1
Additional file 16: Adjusted mean SF-36 physical component summary scores calculated using multiple imputation, reported at each follow-up visit by participant group
Visit	Adjusted Estimate a	95% Confidence Interval Adjusted Estimate	P-value*
Baseline
Tuberculosis disease	49.97	NA	0.0002*
Latent tuberculosis infection	50.71	NA	0.46
Control b	50.67	50.21, 51.13	-
One month of treatment
Tuberculosis disease	49.89	NA	0.91
Latent tuberculosis infection	50.62	NA	0.98
Control	50.69	NA	-
Two months of treatment
Tuberculosis disease	49.88	NA	0.9
Latent tuberculosis infection	50.64	NA	0.84
Control	50.62	NA	-
Four months of treatment
Tuberculosis disease	50.36	NA	0.88
Latent tuberculosis infection	50.53	NA	0.53
Control	50.65	NA	-
Six months of treatment
Tuberculosis disease	50.15	NA	0.99
Latent tuberculosis infection	50.57	NA	0.72
Control	50.64	NA	-
Nine months of treatment
Tuberculosis disease	49.84	NA	0.69
Latent tuberculosis infection	50.68	NA	0.95
Control	50.44	NA	-
Twelve months of treatment
Tuberculosis disease	50.06	NA	0.15
Latent tuberculosis infection	50.65	NA	0.72
Control	50.4	NA	-
a Models comparing participants treated for TB to those participants in the untreated control group controlled for age at baseline, sex, other medication exposures at baseline (yes/no) reported in medical charts, and number of individuals residing in participants’ households. Models comparing participants treated for LTBI to those participants in the untreated control group controlled for age at …
b Control is a participant screened for tuberculosis who tested negative for tuberculosis and was found not to require treatment.
* Indicates a p-value less than 0.05 meaning a statistically significant difference in mean physical component summary scores reported by the group of treated participants and the participants in the control group, at the given visit.
NA indicates data are not available.
