# Supplementary material for: Health-related quality of life and tuberculosis: a longitudinal cohort study
Source: Health Qual Life Outcomes. 2015 May 27;13:65. doi: 10.1186/s12955-015-0250-4 (PMC4443601; doi:10.1186/s12955-015-0250-4)
Supplement: Additional file 17: Table S17. — Adjusted changes in mean SF-36 physical component summary scores calculated using multiple imputation reported since the baseline visit to each follow-up interval, by each participant group. Using linear mixed models and controlling for important confounders, these data present adjusted estimates of changes in mean SF-36 physical component summary scores (calculated using multiple imputation) reported from the baseline visit to each follow-up visit, for each participant group. The 95% confidence intervals of the adjusted estimates are also shown, along with p-values indicating the statistical significance of the difference in adjusted estimates between each of the treated participant groups and the control group at each time interval. [file 12955_2015_250_MOESM17_ESM.xls]

## Sheet: Sheet1
Additional file 17: Adjusted changes in mean SF-36 physical component summary scores calculated using multiple imputation reported since the baseline visit to each follow-up interval, by each participant group
Time Interval	Adjusted Estimate a	95% Confidence Interval Adjusted Estimate	P-value*
Baseline to the one-month visit
Tuberculosis disease	-0.08	NA	0.67
Latent tuberculosis infection	-0.09	NA	0.59
Control b	+0.01	-0.20, +0.23	-
Baseline to the two-month visit
Tuberculosis disease	-0.04	NA	0.85
Latent tuberculosis infection	-0.02	NA	0.77
Control	0.00	-0.21, +0.20	-
Baseline to the four-month visit
Tuberculosis disease	+0.42	NA	0.05
Latent tuberculosis infection	-0.17	NA	0.46
Control	+0.01	-0.20, +0.23	-
Baseline to the six-month visit
Tuberculosis disease	+0.23	NA	0.31
Latent tuberculosis infection	-0.12	NA	0.52
Control	+0.01	-0.22, +0.24	-
Baseline to the nine-month visit
Tuberculosis disease	+0.06	NA	0.66
Latent tuberculosis infection	-0.01	NA	0.96
Control	-0.03	-0.26, +0.19	-
Baseline to the twelve-month visit
Tuberculosis disease	+0.15	NA	0.11
Latent tuberculosis infection	-0.06	NA	0.97
Control	-0.20	-0.42, +0.01	-
a Models comparing participants treated for TB to those participants in the untreated control group controlled for age at baseline, sex, other medication exposures at baseline (yes/no) reported in medical charts, and number of individuals residing in participants’ households. Models comparing participants treated for LTBI to those participants in the untreated control group controlled for age at …
b Control is a participant screened for tuberculosis who tested negative for tuberculosis and was found not to require treatment.
* Indicates a p-value less than 0.05 meaning a statistically significant difference in mean physical component summary scores reported by the group of treated participants and the participants in the control group, at the given visit.
NA indicates data are not available.
